# Supplementary material for: Combination Effect of Cilengitide with Erlotinib on TGF-β1-Induced Epithelial-to-Mesenchymal Transition in Human Non-Small Cell Lung Cancer Cells
Source: Int J Mol Sci. 2022 Mar 22;23(7):3423. doi: 10.3390/ijms23073423 (PMC8999066; doi:10.3390/ijms23073423)
Supplement: Supplementary file 1 [file ijms-23-03423-s001.zip]

Archive with 1 entries (1 files):
- ijms-1609436-supplementary.pdf
